# Supplementary material for: The Role of New 3D Pathology and Lymphocyte Expression of Interstitial Inflammation in Pediatric-Onset Lupus Nephritis
Source: Int J Mol Sci. 2023 Feb 9;24(4):3512. doi: 10.3390/ijms24043512 (PMC9967023; doi:10.3390/ijms24043512)
Supplement: Supplementary file 1 [file ijms-24-03512-s001.zip]

Archive with 1 entries (1 files):
- 2S-HUKNP-CTV22003-01-crop_3D rendering video(17sec).mp4
